# Supplementary material for: Study on the Effect of Phillyrin on Streptococcus suis In Vivo and In Vitro
Source: Biomolecules. 2024 Dec 1;14(12):1542. doi: 10.3390/biom14121542 (PMC11673059; doi:10.3390/biom14121542)
Supplement: Supplementary file 1 [file biomolecules-14-01542-s001.zip]

Archive with 1 entries (1 files):
- biomolecules-3309806-supplementary.pdf
